# Supplementary material for: Effects of Air Pollution Exposure during Preconception and Pregnancy on Gestational Diabetes Mellitus
Source: Toxics. 2023 Aug 24;11(9):728. doi: 10.3390/toxics11090728 (PMC10534707; doi:10.3390/toxics11090728)
Supplement: Supplementary file 1 [file toxics-11-00728-s001.zip]

Archive with 1 entries (1 files):
- toxics-2549952-supplementary.pdf
